# Supplementary material for: The effect of impact location, velocity, and frequency on head injury criterion during ice hockey helmet drop tests
Source: PeerJ. 2026 Jun 8;14:e21366. doi: 10.7717/peerj.21366 (PMC13256127; doi:10.7717/peerj.21366)
Supplement: Supplemental Information 1 — The head injury criterion (HIC) is calculated based on linear acceleration to predict the probability of AIS 2+ head injuries under a single impact. Seasonal injury risk (SIR) and total seasonal injury risk (TSIR) are injury probability metrics (%) derived from the HIC. [file peerj-14-21366-s001.xlsx]

## Sheet: original data(TSIR)
Abbreviations: TISR = total seasonal injury risk, SIR = seasonal injury risk, HIC = head injury criterion. Note: The HIC enables the evaluation of the seasonal injury risk (SIR) at different impact velocities for each helmet location. The calculation of the cumulative SIR across low-, medium-, and high-velocity impacts, defined as the total seasonal injury risk (TSIR)
Temperature environment	Low-temperature				Ambient-temperature				Low-temperature								Low-temperature								Low-temperature								Ambient-temperature								Ambient-temperature								Ambient-temperature
Impact velocity	None				None				Low-velocity								Medium-velocity								High-velocity								Low-velocity								Medium-velocity								High-velocity
Parameter name	TSIR				TSIR				HIC				SIR				HIC				SIR				HIC				SIR				HIC				SIR				HIC				SIR				HIC
Impact location	Back	Front	Side	Top	Back	Front	Side	Top	Back	Front	Side	Top	Back	Front	Side	Top	Back	Front	Side	Top	Back	Front	Side	Top	Back	Front	Side	Top	Back	Front	Side	Top	Back	Front	Side	Top	Back	Front	Side	Top	Back	Front	Side	Top	Back	Front	Side	Top	Back
Raw data	6.05802	10.2015	5.68136	3.01258	6.86505	6.22987	6.60905	3.3015	109.403	212.048	161.97	218.527	1.35714	5.18861	3.2861	1.87237	631.025	1204.23	1171.16	1143.13	2.51971	4.41285	2.09526	1.04021	1526.47	2880.95	3387.55	3202.39	2.18116	0.599993	0.3	0.0999998	121.469	117.037	185.478	233.962	1.71474	1.61915	4.23905	2.11622	707.503	955.913	1125.35	1434.77	2.95102	4.01072	2.07	1.08528	2197.92
	4.60175	9.86958	7.81685	2.58515	3.48205	5.77956	5.42699	2.3079	98.1414	217.819	217.865	193.504	1.04744	5.44589	5.68178	1.50185	453.143	892.43	896.154	998.898	1.45088	3.82492	1.83511	0.983628	1188.27	1817.74	2379.35	1723.96	2.10343	0.59876	0.29996	0.0996733	86.3384	155.396	170.676	192.499	0.752487	2.90877	3.62992	1.48759	333.515	581.654	728.922	706.726	0.835242	2.27187	1.49722	0.720351	937.356
	6.20131	3.33946	6.97197	2.20365	4.77199	3.85461	6.94532	2.30415	139.424	111.057	199.662	178.274	2.28956	1.43898	4.85206	1.29089	500.034	423.537	886.496	783.732	1.72566	1.31406	1.81992	0.812786	1588.78	1326.34	2816.04	2255	2.1861	0.58642	0.299995	0.0999755	120.105	115.092	195.908	175.989	1.67312	1.55984	4.68702	1.26016	359.155	489.199	990.489	932.626	0.954576	1.69795	1.9583	0.943982	1303.11
	6.72333	5.06668	4.54936	1.86063	4.64005	7.08648	5.17605	1.53359	131.995	116.828	141.745	155.181	2.04591	1.61272	2.52921	0.991575	627.53	678.352	829.773	745.645	2.49902	2.85423	1.72018	0.769062	1498.36	2124.91	2441.63	2672.68	2.1784	0.599723	0.29997	0.0999968	113.633	143.842	158.294	123.206	1.47967	2.4977	3.14416	0.619164	369.809	947.593	835.938	785.239	1.00633	3.9888	1.73191	0.814431	1342.95
	6.12593	6.86655	7.69697	1.66747	7.16607	4.80172	5.27288	2.75353	129.631	189.917	212.629	149.434	1.97009	4.24554	5.43809	0.920954	549.255	543.985	991.355	652.485	2.02438	2.03642	1.95924	0.646608	1260.02	1300.22	1931.87	1992.91	2.13146	0.584595	0.299645	0.0999121	167.735	141.027	176.3	237.366	3.28767	2.40037	3.85767	2.17162	492.427	506.472	591.447	540.99	1.68022	1.80351	1.11569	0.482496	2005.06
	5.12515	4.00313	11.724	1.14667	5.38699	7.68143	5.22072	1.70865	118.657	114.566	293.85	76.7715	1.62921	1.54392	9.70095	0.189169	432.403	515.583	831.531	827.143	1.33425	1.85971	1.72355	0.857554	1380.51	2006.94	1861.94	2108.91	2.16169	0.599507	0.2995	0.09995	125.158	164.613	160.416	147.266	1.82888	3.24982	3.22587	0.894719	439.077	894.492	816.869	701.821	1.37139	3.83165	1.69491	0.713944	1598.04
	5.20222	5.06188	9.14174	2.42244	7.0272	4.10247	4.60461	1.87364	80.2358	154.597	247.905	187.457	0.614003	2.87975	7.16071	1.41679	619.362	471.44	810.292	881.208	2.4504	1.59107	1.68165	0.905695	1280.26	1412.63	1817.04	2156.16	2.13782	0.59106	0.299378	0.0999603	160.565	122.154	154.376	153.92	3.02474	1.77819	2.99499	0.975951	512.927	494.268	658.345	770.181	1.80322	1.72878	1.30971	0.797697	2183.25
	3.82064	3.33744	7.45193	0.955986	4.40256	2.96212	3.03399	1.12074	66.053	101.21	216.617	79.0392	0.337249	1.15689	5.62337	0.205934	426.199	472.26	741.879	655.037	1.30006	1.59596	1.52904	0.650207	1551.61	1300.06	1871.38	1876.73	2.18334	0.584583	0.299523	0.099845	114.8	105.352	124.007	110.405	1.51403	1.27321	1.91569	0.485277	372.834	382.464	491.614	576.506	1.02125	1.09318	0.819079	0.535595	917.777
	5.27886	9.66863	7.40387	2.5928	3.61502	5.67248	3.32051	1.60276	97.2091	226.195	212.856	207	1.02297	5.82782	5.4486	1.69794	563.135	750.821	797.908	767.694	2.10932	3.24192	1.65601	0.79487	1311.75	1841.15	1780.52	2402.25	2.14657	0.598894	0.299256	0.099988	98.1278	127.862	121.76	134.177	1.04708	1.96064	1.84159	0.741178	328.135	725.352	612.934	739.466	0.811151	3.11189	1.17916	0.761591	849.406
	7.48242	4.55532	8.22467	4.16335	5.55306	8.33712	6.33519	2.51493	173.407	127.707	231.937	290.546	3.50052	1.95562	6.35726	3.11576	523.312	538.219	758.103	938.004	1.86613	2.00041	1.56762	0.947589	1216.97	1931.27	2039.04	2737.63	2.11577	0.599287	0.299789	0.0999977	127.653	179.493	183.28	194.882	1.90727	3.82483	4.14664	1.52146	453.24	920.458	933.063	866.555	1.45144	3.9123	1.88856	0.893469	1773.34
	5.91966	4.97578	14.086	2.9716	6.41671	6.08706	7.11641	1.61078	120.493	121.343	328.336	217.435	1.68493	1.75268	11.8378	1.85557	552.02	638.959	981.403	1070.45	2.0413	2.62348	1.94828	1.01605	1742.2	2059.82	2260.98	2311.28	2.19343	0.599619	0.299929	0.0999814	112.615	134.607	204.115	125.399	1.44989	2.18271	5.05054	0.643047	675.026	763.593	854.491	837.836	2.77358	3.30436	1.7659	0.86774	1736.68
	6.64994	4.38898	7.78899	3.15951	6.44189	3.79489	6.23852	2.35798	161.153	130.19	218.12	230.322	3.04601	2.0365	5.69379	2.05764	451.276	498.279	871.608	1036.54	1.44024	1.75326	1.79551	1.00189	1391.53	1913.84	1963.63	2291.67	2.16369	0.599224	0.299696	0.0999795	133.005	113.871	189.573	188.73	2.07859	1.52296	4.41308	1.43455	572.474	485.301	740.488	793.603	2.16644	1.67433	1.52567	0.823445	1893.71
	4.15484	6.22283	6.97681	3.12587	8.57927	3.44694	5.0508	2.55981	79.7527	142.506	206.868	231.167	0.603497	2.45136	5.1747	2.07119	437.464	737.611	731.006	948.939	1.36238	3.17537	1.50239	0.954702	1636.06	1582.48	1974.99	2320.67	2.18896	0.59609	0.299712	0.0999822	191.554	104.346	162.208	200.453	4.21011	1.24464	3.29536	1.60173	575.884	473.959	712.481	827.696	2.18727	1.60611	1.45559	0.858089	1534.55
	4.57915	4.89707	4.22362	1.7023	3.6747	5.56616	4.08254	1.46536	69.3602	112.591	125.603	116.119	0.395525	1.4846	1.96885	0.543852	542.837	671.091	987.258	1219.8	1.98514	2.8126	1.95478	1.05845	2043.49	2282.02	3419	3565.54	2.19849	0.599871	0.3	0.1	71.1445	123.598	134.902	128.265	0.428636	1.82385	2.28671	0.674633	393.186	731.19	728.387	684.392	1.12419	3.14233	1.49589	0.690732	1232.72
	7.41063	7.60559	3.4949	1.92299	7.31924	4.73957	4.64581	2.1613	150.792	191.312	124.968	153.245	2.67733	4.30299	1.94766	0.967609	633.647	653.154	636.442	824.919	2.5352	2.70794	1.24748	0.855393	1997.42	1518.51	2021.05	2410.88	2.19811	0.59466	0.29977	0.0999885	157.027	139.344	147.946	156.352	2.8975	2.34274	2.75498	1.00616	581.666	506.91	768.205	1203.76	2.22256	1.80621	1.59091	1.05515	2168.64
	8.27292	7.04489	7.35464	1.42477	6.01106	7.38065	8.91618	4.41692	158.294	154.499	205.451	93.7766	2.94285	2.87618	5.11064	0.327237	742.631	822.975	977.627	1027.03	3.13131	3.56915	1.94401	0.997538	2085.53	2029.47	2711.03	3266.74	2.19877	0.599559	0.299992	0.0999998	99.2463	193.38	237.979	296.894	1.07669	4.38863	6.65658	3.23861	668.125	601.131	991.698	1354.8	2.7347	2.39282	1.95961	1.07831	2358.24
	11.9555	9.73056	8.78535	3.72974	6.81138	5.77055	3.69794	1.95689	252.89	239.647	241.771	272.099	6.94473	6.46282	6.84736	2.77119	683.157	646.636	789.518	828.319	2.81889	2.66933	1.63813	0.858691	1699	1767.07	2115.79	1889.08	2.19188	0.598412	0.299855	0.0998541	143.677	131.164	136.926	166.941	2.43254	2.06849	2.35769	1.14091	575.235	723.533	566.208	703.4	2.18331	3.10233	1.04042	0.716013	1821.65
	10.3424	5.82389	15.7157	1.78759	7.1374	5.15423	3.77249	1.84072	204.218	168.766	355.877	138.609	4.73152	3.40729	13.6872	0.79222	805.23	509.761	834.347	868.84	3.41853	1.82376	1.72891	0.895416	1711.94	1458.23	1914.48	2123.31	2.19238	0.592838	0.299613	0.0999534	150.63	119.034	133.6	158.206	2.67169	1.68069	2.2414	1.02938	590.463	681.761	630.788	699.84	2.27612	2.87362	1.23118	0.71134	1647.95
	6.46532	5.49979	5.9306	1.03257	5.12359	6.32188	6.91291	1.35842	140.626	119.307	174.201	89.1154	2.32971	1.68916	3.77214	0.286726	538.901	744.598	911.71	651.952	1.96109	3.21081	1.8585	0.645855	1464.45	2208.37	2382.25	2350.02	2.17452	0.599815	0.29996	0.0999846	121.205	125.449	199.509	91.5094	1.70666	1.88287	4.8453	0.307303	422.395	896.769	855.464	943.382	1.27927	3.83902	1.76762	0.951124	1279.73
	12.2014	9.85133	10.5023	2.96045	7.14713	6.40429	7.3125	1.13702	231.708	221.01	265.363	232.116	5.93973	5.5902	8.08536	2.08643	1018.13	846.268	1219.92	749.829	4.06355	3.66135	2.11695	0.774062	1997.64	2177.67	2615.52	2180.37	2.19811	0.599786	0.299987	0.0999647	157.04	134.138	207.369	102.335	2.89797	2.16707	5.19741	0.406123	560.019	840.011	883.494	641.433	2.09025	3.63723	1.8151	0.630897	1366.06
	9.50111	5.9977	9.48278	3.03903	8.27819	5.8066	6.96699	1.57947	189.609	135.915	249.689	227.077	4.13197	2.22657	7.25295	2.00598	751.039	736.933	965.531	916.975	3.1725	3.1719	1.92989	0.933067	1879.75	1915.42	2324.15	2335.92	2.19664	0.59923	0.299947	0.0999835	164.093	120.39	197.766	144.851	3.15324	1.72286	4.76846	0.865766	704.989	802.75	940.546	629.507	2.93764	3.48375	1.89854	0.613735	1607.56
	7.71588	5.55983	11.2257	1.69454	5.43235	10.9521	12.0133	2.87248	137.76	123.24	278.821	125.281	2.2343	1.81249	8.83194	0.641747	774.197	732.429	1168.2	945.957	3.28182	3.14874	2.09378	0.952791	2428.14	1793.78	3228.23	2783.7	2.19977	0.598606	0.299999	0.0999981	107.007	227.704	291.571	208.353	1.28917	5.89774	9.56677	1.71808	536.163	1256.59	1311.57	1200.34	1.94438	4.45431	2.14653	1.05441	2090.82
	8.99084	8.01298	8.63111	2.68254	5.15697	4.91181	3.87284	0.719672	178.278	209.769	243.716	219.377	3.68667	5.0883	6.94605	1.88548	739.483	593.588	687.01	690.455	3.11569	2.3461	1.38852	0.698883	1627.3	1231.63	1465.39	1370.9	2.18848	0.578583	0.296541	0.0981757	114.954	146.594	140.034	102.614	1.51857	2.59392	2.46789	0.408788	501.986	494.615	588.349	342.023	1.73735	1.73089	1.10648	0.213648	942.453
	14.4427	4.98861	9.85299	2.83053	7.01192	2.79885	4.15976	1.70467	273.276	145.233	261.661	217.085	7.97522	2.5462	7.88523	1.85019	1155.03	513.693	803.707	851.565	4.26876	1.84803	1.66813	0.880335	2070.67	1508.12	1922.93	2677.91	2.19868	0.594382	0.299629	0.0999969	164.86	97.3195	136.826	133.516	3.18142	1.05092	2.35417	0.733645	491.623	394.22	732.409	841.36	1.67544	1.15463	1.50587	0.871025	1347.51
[truncated: 7 more columns]
